# Supplementary material for: Administration of spruce bark (Picea abies) extracts in young lambs exhibits anticoccidial effects but reduces milk intake and body weight gain
Source: Acta Vet Scand. 2022 Apr 23;64:10. doi: 10.1186/s13028-022-00629-y (PMC9034609; doi:10.1186/s13028-022-00629-y)
Supplement: Supplementary file 1 — Additional file 1 Faecal consistency score of every individual on each sampling day. IB and IC were infected for 3 consecutive days (D0–D2), with 100,000 sporulated Eimeria oocysts. IB was treated with spruce bark extract for 12 consecutive days (D0–D11). IC and SC were given the equivalent amount of tap water. SC was not sampled on D10–D19. FCS: faecal consistency score; IB: infected lambs treated with bark extract; IC: infected, untreated control animals; SC: sham-infected, untreated control animals. n is the number of samples collected on the specific sampling day. [file 13028_2022_629_MOESM1_ESM.xlsx]

## Sheet: fcs frequency table
Experiment day	FCS	Treatment group	Frequency	Treatment group	Frequency	Treatment group	Frequency
0	1	IB (n=8)	8	IC (n=8)	8	SC (n=7)	7
0	2	IB	0	IC	0	SC	0
0	3	IB	0	IC	0	SC	0
0	4	IB	0	IC	0	SC	0
0	5	IB	0	IC	0	SC	0
9	1	IB (n=8)	2	IC (n=8)	7	SC (n=7)	5
9	2	IB	3	IC	1	SC	2
9	3	IB	3	IC	0	SC	0
9	4	IB	0	IC	0	SC	0
9	5	IB	0	IC	0	SC	0
10	1	IB (n=8)	0	IC (n=8)	7
10	2	IB	2	IC	1
10	3	IB	6	IC	0
10	4	IB	0	IC	0
10	5	IB	0	IC	0
11	1	IB (n=8)	0	IC (n=8)	7
11	2	IB	1	IC	1
11	3	IB	3	IC	0
11	4	IB	4	IC	0
11	5	IB	0	IC	0
12	1	IB (n=8)	3	IC (n=8)	8
12	2	IB	5	IC	0
12	3	IB	0	IC	0
12	4	IB	0	IC	0
12	5	IB	0	IC	0
14	1	IB (n=8)	8	IC (n=7)	6
14	2	IB	0	IC	0
14	3	IB	0	IC	1
14	4	IB	0	IC	0
14	5	IB	0	IC	0
15	1	IB (n=8)	6	IC (n=7)	1
15	2	IB	2	IC	2
15	3	IB	0	IC	3
15	4	IB	0	IC	1
15	5	IB	0	IC	0
16	1	IB (n=8)	5	IC (n=8)	0
16	2	IB	3	IC	1
16	3	IB	0	IC	5
16	4	IB	0	IC	1
16	5	IB	0	IC	1
17	1	IB (n=7)	5	IC (n=6)	0
17	2	IB	2	IC	0
17	3	IB	0	IC	3
17	4	IB	0	IC	2
17	5	IB	0	IC	1
18	1	IB (n=7)	4	IC (n=7)	0
18	2	IB	3	IC	0
18	3	IB	0	IC	2
18	4	IB	0	IC	4
18	5	IB	0	IC	1
19	1	IB (n=8)	4	IC (n=8)	0
19	2	IB	2	IC	0
19	3	IB	1	IC	2
19	4	IB	1	IC	5
19	5	IB	0	IC	1
20	1	IB (n=8)	4	IC (n=8)	0	SC (n=5)	3
20	2	IB	2	IC	3	SC	2
20	3	IB	2	IC	2	SC	0
20	4	IB	0	IC	3	SC	0
20	5	IB	0	IC	0	SC	0
22	1	IB (n=8)	8	IC (n=8)	3	SC (n=7)	7
22	2	IB	0	IC	2	SC	0
22	3	IB	0	IC	1	SC	0
22	4	IB	0	IC	2	SC	0
22	5	IB	0	IC	0	SC	0
